# Supplementary material for: Reducing Visceral-Motion-Related Artifacts on the Liver with Dual-Energy CT: A Comparison of Four Different CT Scanner Techniques
Source: Diagnostics (Basel). 2022 Sep 5;12(9):2155. doi: 10.3390/diagnostics12092155 (PMC9497818; doi:10.3390/diagnostics12092155)
Supplement: Supplementary file 1 [file diagnostics-12-02155-s001.zip]

Archive with 1 entries (1 files):
- diagnostics-1890126-supplementary.pdf
